# Supplementary material for: Regulation of a High-Iron Diet on Lipid Metabolism and Gut Microbiota in Mice
Source: Animals (Basel). 2022 Aug 13;12(16):2063. doi: 10.3390/ani12162063 (PMC9405328; doi:10.3390/ani12162063)
Supplement: Supplementary file 1 [file animals-12-02063-s001.zip]

Archive with 1 entries (1 files):
- animals-1840361-supplementary.pdf
